# Supplementary material for: The effects of simple graphical and mental visualization of lung sounds in teaching lung auscultation during clinical clerkship: A preliminary study
Source: PLoS One. 2023 Mar 17;18(3):e0282337. doi: 10.1371/journal.pone.0282337 (PMC10022769; doi:10.1371/journal.pone.0282337)
Supplement: S1 File — (XLSX) [file pone.0282337.s008.xlsx]

## Sheet: Data
No	Visualization	Pre Confidence	Pre Experience [Decreased breath sound]	Pre Experienceい [bronchial breathing]	Pre Experience [Prolonged expiration]	Pre Experience [Coarse crackles]	Pre Experience [Fine crackles]	Pre Experience [Wheezes]	Pre Experience [Rhonchi]	Pre Experience [Pleural friction rub]	Pre Experience [Squawk]	Pre Confidence [Decreased breath sound]	Pre Confidence [Prolonged expiration]	Pre Confidence [bronchial breathing]	Pre Confidence [Coarse crackles]	Pre Confidence [Fine crackles]	Pre Confidence [Wheezes]	Pre Confidence [Rhonchi]	Pre Confidence [Pleural friction rub]	Pre Confidence [Squawk]	Satisfaction	Post Confidence	Post Experience [Decreased breath sound]	Post Experience [bronchial breathing]	Post Experience [Prolonged expiration]	Post Experience [Coarse crackles]	Post Experience [Fine crackles]	Post Experience [Wheezes]	Post Experience [Rhonchi]	Post Experience [Pleural friction rub]	Post Experience [Squawk]	Post Confidence [Decreased breath sound]	Post Confidence [Prolonged expiration]	Post Confidence [bronchial breathing]	Post Confidence [Coarse crackles]	Post Confidence [Fine crackles]	Post Confidence [Wheezes]	Post Confidence [Rhonchi]	Post Confidence [Pleural friction rub]	Post Confidence [Squawk]	Pre Test 1 Position	Pre Test 1 Abnormality	Pre Test 2 Position	Pre Test 2 Abnormality	Pre Test 3 Position	Pre Test 3 Abnormality①	Pre Test 3 Abnormality②	Pre Test 4 Position	Pre Test 4 Abnormality①
1	0	2	0	0	0	0	0	0	0	0	0	2	2	1	3	3	1	1	1	1	1	4	1	1	1	1	1	1	1	1	1	4	4	3	5	5	5	5	4	3	0	0	0	0	0	0	1	0	0
2	0	2	0	0	0	0	0	0	0	0	0	3	2	2	4	4	4	4	3	2	4	4	0	0	0	1	1	0	0	0	0	3	2	2	4	4	4	4	2	2	1	1	0	1	0	0	1	1	0
3	0	2	0	0	0	0	0	0	0	0	0	3	2	1	3	3	3	3	1	1	5	3	1	0	1	1	1	0	1	0	0	3	3	2	4	4	5	5	3	5	1	0	0	0	0	0	1	0	0
4	0	1	0	0	0	0	0	0	0	0	0	1	1	1	2	2	1	1	1	1	5	3	1	0	1	1	0	1	1	1	1	4	3	3	4	3	3	3	3	3	0	0	0	0	0	0	1	1	0
5	0	2	0	0	0	0	0	0	0	0	0	1	1	1	2	2	2	1	2	1	5	5	1	0	0	0	0	0	0	0	0	2	2	2	3	3	2	2	2	2	0	1	0	1	0	0	1	1	0
6	0	1	0	0	0	0	0	0	0	0	0	1	1	1	2	2	1	1	1	1	4	3	1	0	0	0	1	0	0	0	0	3	1	2	3	3	3	3	2	3	0	0	0	0	0	0	1	0	0
7	0	1	0	0	0	0	0	0	0	0	0	1	1	1	1	2	2	1	2	1	4	3	0	0	0	1	1	0	0	0	0	4	4	2	4	4	5	2	3	2	1	1	0	1	0	0	1	0	0
8	1	1	0	0	0	0	0	0	0	0	0	1	1	1	2	2	2	2	1	1	5	3	1	0	0	1	1	0	0	0	0	3	4	2	4	4	4	2	2	2	0	0	1	0	0	0	1	0	0
9	1	1	0	0	0	0	0	0	0	0	0	1	1	1	1	1	1	1	1	1	5	3	0	0	0	0	1	0	0	0	0	1	4	3	4	3	4	4	2	3	0	0	0	0	0	0	1	0	0
10	1	1	0	0	0	0	0	0	0	0	0	1	1	1	1	1	1	1	1	1	5	4	0	0	0	1	1	0	0	0	0	4	4	4	3	4	5	5	3	4	1	1	0	0	0	0	1	0	0
11	1	1	0	0	0	0	0	0	0	0	0	1	1	1	2	2	1	2	1	1	5	3	0	0	0	1	1	0	0	0	0	2	3	4	4	4	4	4	2	2	0	1	1	1	0	0	1	0	0
12	1	2	0	0	0	0	0	0	0	0	0	1	1	1	2	2	2	2	1	1	5	4	0	0	0	0	1	0	0	0	0	4	4	3	5	5	5	5	3	5	0	0	0	0	0	0	1	0	0
13	1	1	0	0	0	0	0	0	0	0	0	1	1	1	1	1	2	1	1	1	5	2	0	0	0	1	0	0	0	0	0	2	4	3	4	4	4	4	3	3	0	1	1	1	0	0	1	0	0
14	1	3	0	0	0	1	1	1	0	0	0	1	1	1	3	4	3	1	1	1	5	4	1	1	1	1	1	1	1	1	1	3	4	3	4	4	4	4	2	2	0	0	1	0	0	0	1	0	0
15	1	2	1	0	0	1	1	0	0	0	0	1	1	1	1	1	1	1	1	1	5	3	1	0	0	1	1	0	0	0	0	3	3	3	4	4	4	4	3	4	1	0	0	0	0	0	1	0	0
16	0	2	0	0	0	0	0	0	0	0	0	1	1	1	2	2	1	2	1	1	3	3	1	0	0	1	1	0	0	0	0	2	4	1	4	4	4	2	2	2	0	0	1	1	0	0	1	1	0
17	0	3	0	0	0	0	0	0	0	0	0	3	3	2	3	3	3	2	3	2	5	2	1	1	1	0	0	1	1	1	1	3	3	2	4	4	4	4	2	2	0	0	0	1	1	0	1	1	0
18	0	2	1	0	0	1	0	0	0	0	0	2	2	1	2	2	1	2	1	1	5	3	1	1	0	1	1	1	1	0	1	2	3	1	4	4	4	4	1	4	0	0	0	0	0	0	1	1	0
19	0	2	0	0	0	0	0	0	0	0	0	3	3	1	3	3	4	4	2	1	5	4	1	0	0	1	1	1	0	0	0	3	4	2	5	5	5	3	3	3	1	0	0	0	0	0	1	0	0
20	0	1	0	0	0	0	0	0	0	0	0	1	1	1	1	1	1	1	1	1	4	2	1	0	0	1	1	0	0	0	0	4	4	2	4	4	4	4	2	2	1	0	0	0	0	0	1	1	0
21	0	1	0	0	0	0	0	0	0	0	0	1	1	1	2	2	2	1	1	1	5	3	0	0	0	0	1	0	0	0	0	4	4	3	4	4	5	5	4	4	0	0	1	1	0	1	1	0	0
22	0	1	0	0	0	0	0	0	0	0	0	1	1	1	1	1	1	1	1	1	5	2	0	0	0	0	1	1	0	0	0	3	3	3	5	5	3	3	3	3	1	1	1	1	1	0	1	1	0
23	0	2	0	0	0	0	0	0	0	0	0	1	1	1	2	2	2	1	1	1	5	3	0	0	0	0	1	0	0	0	0	2	3	1	3	4	4	4	4	4	1	0	0	0	0	0	1	0	0
24	1	1	1	0	0	0	0	0	0	0	0	3	2	2	3	3	2	2	2	2	3	3	1	0	0	1	1	0	0	0	1	4	2	2	4	4	5	5	3	4	1	0	1	0	0	0	1	0	0
25	1	2	0	0	1	1	0	1	1	0	0	1	1	1	2	2	2	2	1	1	5	4	0	1	0	1	1	1	1	0	0	1	2	3	3	3	3	3	2	2	0	0	1	1	0	0	1	0	0
26	1	1	0	0	0	0	0	0	0	0	0	1	1	1	2	2	1	1	1	1	3	3	0	0	0	0	1	0	0	0	0	2	2	2	4	4	4	4	2	2	0	0	0	0	1	0	1	1	0
27	1	1	0	0	0	0	0	0	0	0	0	1	2	1	3	3	3	3	1	1	4	4	0	0	0	0	1	0	0	0	0	3	2	2	4	4	4	4	3	2	1	0	1	0	0	0	1	0	0
28	1	1	0	0	0	0	0	0	0	0	0	2	1	1	2	2	1	1	2	1	4	4	1	0	0	1	1	0	0	1	0	4	4	2	5	5	5	5	4	5	0	0	1	1	0	0	1	0	0
29	1	2	0	0	0	0	0	0	0	0	0	1	1	1	1	1	1	1	1	1	3	3	1	0	1	0	1	1	0	1	0	3	4	3	3	4	4	3	4	3	0	0	0	0	1	0	1	1	0
30	1	2	1	0	0	0	1	0	0	0	0	4	2	2	2	4	2	2	2	2	5	3	1	0	0	0	1	0	0	0	0	3	2	3	5	5	5	5	3	3	1	1	0	0	0	0	1	0	0
31	1	1	0	0	0	0	0	0	0	0	0	2	1	1	2	2	2	2	1	1	5	2	1	0	0	0	1	0	0	0	0	2	2	1	3	4	4	3	2	2	1	1	1	1	0	0	1	0	0
32	0	2	0	0	0	0	0	0	0	0	0	1	1	1	1	1	1	1	1	1	3	2	1	0	0	0	1	0	0	0	0	2	1	1	3	3	3	3	1	1	1	0	1	0	0	0	1	1	0
33	0	2	0	0	0	0	0	0	0	0	0	1	1	1	1	1	1	1	1	1	4	2	1	1	0	0	0	0	0	1	0	2	1	3	2	3	3	3	1	1	1	1	1	1	0	0	1	0	0
34	0	2	0	0	0	0	0	0	0	0	0	3	3	1	4	3	4	2	1	2	4	2	1	0	0	0	1	0	0	1	0	4	4	2	5	4	5	5	2	2	0	1	1	0	0	0	1	0	0
35	0	2	0	0	0	0	0	0	0	0	0	2	1	1	3	3	3	2	1	1	3	3	1	0	0	1	1	0	0	0	0	3	2	2	3	3	2	2	2	2	0	0	0	0	1	0	1	0	0
36	0	2	1	1	1	1	1	1	1	1	1	2	2	2	2	2	2	2	2	2	4	3	1	0	0	0	0	0	0	0	0	3	2	2	4	3	4	4	2	2	0	0	0	0	0	0	1	0	0
37	0	1	1	1	1	1	1	1	1	1	1	1	1	1	1	1	2	1	1	1	4	3	1	1	1	1	1	0	0	0	0	1	2	4	4	4	4	4	1	3	1	0	0	0	0	0	1	0	0
38	0	1	0	0	0	0	0	0	0	0	0	1	1	1	1	1	1	1	1	1	4	3	1	0	0	0	1	0	0	0	0	3	2	2	3	5	4	4	2	2	1	0	0	0	1	0	1	1	0
39	1	1	1	0	0	1	1	1	0	0	0	1	1	1	2	2	2	1	1	1	5	4	1	0	1	1	1	0	0	1	1	3	3	2	4	4	4	4	2	2	1	1	1	0	0	0	1	0	0
40	1	2	1	0	0	1	0	0	0	0	0	2	1	1	2	2	2	1	1	1	5	4	0	0	0	1	1	0	0	0	0	2	3	2	4	4	3	3	3	2	1	0	0	0	1	0	1	1	1
41	1	1	0	0	0	0	0	0	0	0	0	1	1	1	1	1	1	1	1	1	4	4	1	0	0	1	1	0	0	0	0	4	4	2	4	4	4	4	2	3	1	1	1	1	0	1	1	0	0
42	1	2	0	0	0	0	0	1	0	0	0	2	2	2	2	2	3	2	2	2	5	3	1	0	0	1	0	0	0	0	0	4	3	2	3	3	3	3	2	2	1	0	0	1	0	0	1	0	0
43	1	1	0	0	0	1	1	0	0	0	0	1	1	1	3	3	1	1	1	1	5	3	1	0	1	1	1	1	1	0	0	4	3	3	4	4	2	2	1	1	1	1	0	0	1	0	1	1	0
44	1	2	0	0	0	1	0	0	0	0	0	2	2	2	3	3	2	2	2	2	5	3	1	0	0	1	1	0	1	0	0	4	3	3	5	4	4	4	3	3	0	1	0	0	0	0	1	0	0
45	1	1	0	0	0	0	0	0	0	0	0	1	1	1	1	1	1	1	1	1	5	3	0	0	0	1	1	0	0	0	1	2	2	3	4	4	5	5	4	4	1	1	0	0	0	0	1	0	0
46	0	1	0	0	0	0	0	0	0	0	0	1	1	1	1	1	1	1	1	1	4	2	0	0	0	0	1	0	0	0	0	2	1	1	3	3	4	3	1	1	0	0	0	0	0	0	1	0	0
47	0	2	1	0	0	1	1	0	0	0	0	2	1	1	2	2	2	1	1	1	4	2	0	0	0	1	1	0	0	0	0	2	2	2	4	4	4	4	2	2	0	0	0	0	0	0	1	0	0
48	0	2	0	0	0	1	1	1	1	0	0	1	1	1	3	2	2	2	1	1	5	4	1	1	1	1	1	1	1	1	1	4	4	4	4	5	5	5	5	5	1	1	0	1	1	0	1	0	0
49	0	1	0	0	0	1	1	1	0	0	0	1	1	1	2	2	2	1	1	1	4	3	1	0	0	1	1	1	0	0	0	3	2	2	3	4	3	3	2	2	1	0	1	0	1	0	1	0	0
50	0	3	0	0	0	0	0	0	0	0	0	1	1	1	3	3	2	1	1	1	4	2	0	0	0	1	1	0	0	0	1	1	1	2	4	4	4	4	2	4	1	1	1	0	1	0	1	0	1
51	0	2	1	0	0	0	1	0	0	0	0	3	2	2	3	3	3	4	2	1	5	4	1	0	0	0	1	0	0	0	0	4	4	4	5	4	5	5	3	3	1	1	0	0	1	0	1	0	0
52	0	2	0	0	0	0	0	0	0	0	0	2	2	2	2	2	2	2	2	2	5	2	0	1	0	1	1	0	0	0	0	2	2	3	4	4	4	4	4	4	1	0	0	1	0	0	1	0	0
53	0	2	0	0	0	0	0	1	0	0	0	2	2	1	3	3	4	3	3	1	4	3	1	0	1	1	1	1	1	1	1	4	4	2	4	3	5	5	3	4	1	0	0	0	1	0	1	1	0
54	1	2	0	0	0	0	0	0	1	0	0	1	2	2	2	2	3	3	2	2	5	4	1	0	0	1	0	0	0	1	0	4	4	1	4	4	4	4	2	1	1	1	1	0	0	0	0	0	1
55	1	1	0	0	0	0	0	0	0	0	0	1	1	2	2	2	2	2	1	1	4	2	0	0	0	0	1	1	0	0	0	2	2	2	4	4	4	3	1	1	0	0	0	0	0	0	1	1	0
56	1	2	0	0	0	0	1	1	1	0	0	2	2	2	2	4	4	4	2	2	4	3	1	0	1	1	1	1	1	0	0	3	4	3	5	5	5	4	1	1	1	0	0	0	0	0	1	1	0
57	1	1	1	0	0	0	1	0	0	0	0	1	1	1	1	2	1	1	1	1	4	3	0	0	0	0	1	0	0	0	0	1	1	1	4	5	5	4	2	2	0	0	0	0	0	0	1	0	0
58	1	2	0	0	0	0	0	0	0	0	0	3	3	2	3	3	3	3	1	1	5	4	0	0	0	1	1	0	0	0	0	4	3	3	5	5	5	5	3	3	1	0	0	0	1	0	1	0	0
59	1	2	0	0	0	0	0	0	0	0	0	2	2	2	2	2	2	2	1	2	4	4	0	0	0	1	1	1	0	0	0	3	2	2	4	4	4	2	1	3	1	1	0	0	1	0	1	0	0
60	1	2	0	0	0	1	0	0	0	0	0	2	2	2	4	2	2	2	2	2	4	4	1	0	0	1	1	0	0	0	0	5	2	2	4	5	3	3	3	3	1	1	1	0	0	0	1	0	0
61	1	1	0	0	0	1	1	1	1	0	0	1	1	1	2	3	1	2	2	1	5	3	0	0	0	0	1	0	0	0	0	2	2	1	4	4	4	4	2	1	1	1	0	0	0	0	1	0	0
62	1	1	0	0	0	0	0	0	0	0	0	1	1	1	1	1	1	1	1	1	3	2	1	0	0	1	1	1	0	0	1	3	3	2	4	4	4	4	2	4	1	0	1	0	0	0	0	0	0
63	1	2	0	0	0	0	0	0	0	0	0	2	3	1	3	2	3	1	1	1	4	4	0	1	1	0	0	1	1	1	1	3	3	2	3	3	3	3	2	1	1	1	1	1	0	0	1	0	0
64	1	2	0	0	0	1	1	0	0	0	0	1	1	1	2	2	2	2	1	1	4	3	1	0	0	1	1	1	0	0	0	2	2	2	4	4	4	4	2	2	1	1	1	1	1	1	1	0	0
65	1	2	0	0	1	1	1	0	0	0	0	1	2	2	5	5	2	3	1	1	5	3	1	1	1	1	1	1	0	0	0	2	2	4	4	4	4	4	2	5	0	0	0	0	0	0	1	0	0
[truncated: 43 more columns]
